# Supplementary material for: SurvBenchmark: comprehensive benchmarking study of survival analysis methods using both omics data and clinical data
Source: Gigascience. 2022 Jul 30;11:giac071. doi: 10.1093/gigascience/giac071 (PMC9338425; doi:10.1093/gigascience/giac071)
Supplement: giac071_Supplemental_Files [file giac071_supplemental_files.zip]

Archive with 2 entries (2 files):
- Supplementary Material_20220513.pdf
- Supplymentary Data.xlsx
