# Supplementary material for: SurvBenchmark: comprehensive benchmarking study of survival analysis methods using both omics data and clinical data
Source: Gigascience. 2022 Jul 30;11:giac071. doi: 10.1093/gigascience/giac071 (PMC9338425; doi:10.1093/gigascience/giac071)
Supplement: giac071_Supplemental_Files [file giac071_supplemental_files.zip › Supplymentary Data.xlsx]

## Sheet: Sheet4
Supp Table 2. Details of the methods used in this study
Method name	Method name in this paper	R function name	R package name	Data type	Parameters (default)	Parameters tuning (grid search)	Parameters tuning (random search)	Input type	Output type	N<p feasibility
Cox	Cox	coxph	survival	Clinical	NA	NA	NA	Categorical/numerical	Risk	no
							NA	Categorical/numerical	risk	no
Cox with baclward elimination using AIC	Cox_bw_AIC	cph, fastbw	rms	Clinical	rule="aic", sls=.05,k.aic=2	NA	NA	Categorical/numerical	Risk	no
Cox with baclward elimination using p value	Cox_bw_p	cph, fastbw	rms	Clinical	rule="p", sls=.05	NA	NA	Categorical/numerical	Risk	no
Cox with baclward elimination using BIC	Cox_bw_BIC	cph, fastbw	rms	Clinical	rule="aic",sls=.05,k.aic = log(as.numeric(table(train$status)[2]))	NA	NA	Categorical/numerical	Risk	no
Lasso cox	Lasso_Cox	penalized	penalized	Clinical	Lambda1=1, lambda2=0	Lambda1=1,0.1,0.01; lambda2=0	Random search of lambda1=0.1,0.01,1,0.02,0.05,0.2,0.5,0.001,0.005,0.002; lambda2=0	Categorical/numerical	Survival probability	no
Ridge cox	Ridge_Cox	penalized	penalized	Clinical	Lambda1=0, lambda2=1	Lambda1=0, lambda2=1,0.1,0.01	Lambda1=0, random search of lambda2=0.1,0.01,1,0.02,0.05,0.2,0.5,0.001,0.005,0.002	Categorical/numerical	Survival probability	no
Elastic net cox	EN_Cox	penalized	penalized	Clinical	Lambda1=1, lambda2=1	Combination of Lambda1=1,0.1,0.01; lambda2=1,0.1,0.01	Random search of Lambda1=0.1,0.01,1,0.02,0.05,0.2,0.5,0.001,0.005,0.002; lambda2=0.1,0.01,1,0.02,0.05,0.2,0.5,0.001,0.005,0.002	Categorical/numerical	Survival probability	no
Lasso cox	Lasso_Cox	glmnet	glmnet	Omics	alpha=1, nfolds = 5,type.measure = "C"	Use cv.glmnet with: alpha=1, nfolds = 5,type.measure = "C",lambda=c(0.001,0.002,0.005,0.01,0.02,0.05,0.1,0.2,0.5,1) based on the package guide: https://cran.r-project.org/web/packages/glmnet/glmnet.pdf	Use cv.glmnet with: alpha=1, nfolds = 5,type.measure = "C",randomly search lambda in c(0.001,0.002,0.003,0.005,0.007,0.01,0.02,0.03,0.05,0.07,0.1,0.2,0.5,0.3,0.7,1)	Numerical	Risk	yes
Ridge cox	Ridge_Cox	glmnet	glmnet	Omics	alpha=0, nfolds = 5,type.measure = "C"	Use cv.glmnet with: alpha=0, nfolds = 5,type.measure = "C",lambda=c(0.001,0.002,0.005,0.01,0.02,0.05,0.1,0.2,0.5,1) based on the package guide: https://cran.r-project.org/web/packages/glmnet/glmnet.pdf	Use cv.glmnet with: alpha=0, nfolds = 5,type.measure = "C",randomly search lambda in c(0.001,0.002,0.003,0.005,0.007,0.01,0.02,0.03,0.05,0.07,0.1,0.2,0.5,0.3,0.7,1)	Numerical	Risk	yes
Elastic net cox	EN_Cox	glmnet	glmnet	Omics	alpha=0.5, nfolds = 5,type.measure = "C"	Use cv.glmnet with: alpha=0.5, nfolds = 5,type.measure = "C",lambda=c(0.001,0.002,0.005,0.01,0.02,0.05,0.1,0.2,0.5,1) based on the package guide: https://cran.r-project.org/web/packages/glmnet/glmnet.pdf	Use cv.glmnet with: alpha=0.5, nfolds = 5,type.measure = "C",randomly search lambda in c(0.001,0.002,0.003,0.005,0.007,0.01,0.02,0.03,0.05,0.07,0.1,0.2,0.5,0.3,0.7,1)	Numerical	Risk	yes
Random survival forest	RSF	rfsrc	RandomSurvivalForest	Clinical & omics	ntree = 1000 ,mtry = 10	Combination of ntree = 1000 ,100,10; mtry = 20,10,5	Random search of ntree from 10 to 10000; mtry from 1 to 20	Categorical/numerical	Risk	yes
Multi task logistic regression method	MTLR	mtlr	MTLR	Clinical & omics	C1=1	C1=1,0.1,0.01	Random search of C1 in 0.001,0.005, 0.01,0.02,0.05,0.1,0.2,0.5,1	Categorical/numerical	Risk	yes
DNNSurv (Deep learning survival model)	DNNSurv	all functions required	DNNSurv	Clinical & omics	Default (https://github.com/lilizhaoUM/DNNSurv)	units_num in c(4,1),c(8,4),c(16,8) penalty1 in 0.1,0.001,0.0001 penalty2 in 0.1,0.001,0.0001) learning rate in 0.1,0.005,0.001, based on the paper guide: https://github.com/lilizhaoUM/DNNSurv	Random search of units_num in c(4,1),c(8,4),c(16,8) penalty1 in 0.1,0.001,0.0001 penalty2 in 0.1,0.001,0.0001) learning rate in 0.1,0.005,0.001, based on the paper guide: https://github.com/lilizhaoUM/DNNSurv	Categorical/numerical	Survival probability	yes
Boosting cox model	CoxBoost	coxboost	CoxBoost	Clinical & omics	stepnumber=10,penaltynumber=100	Combination of stepnumber=5,10,20; penaltynumber=100,20,10	Random search for stepnumber 1 to 100; penaltynumber 10 to 1000	Categorical/numerical	Survival probability	yes
Cox model with genetic algorithm as feature selection method	Cox(GA)	GenAlg	GenAlgo	Omics	n.features=10 (for omics) , n.features=4 (for clinical) , generation_num=20	Same as the Cox model with n.features=10 (for omics) , n.features=4 (for clinical) , generation_num=20	Same as the Cox model with n.features=10 (for omics) , n.features=4 (for clinical) , generation_num=20	Numerical	Risk	yes
Multi task logistic regression model with genetic algorithm as feature selection method	MTLR(GA)	GenAlg	GenAlgo	Omics	n.features=10 (for omics) , n.features=4 (for clinical) ,generation_num=20	Same as the MTLR model with n.features=10 (for omics) , n.features=4 (for clinical) ,generation_num=20	Same as the MTLR model with n.features=10 (for omics) , n.features=4 (for clinical) ,generation_num=20	Numerical	Risk	yes
Boosting cox model with genetic algorithm as feature selection method	CoxBoost(GA)	GenAlg	GenAlgo	Omics	n.features=10 (for omics) , n.features=4 (for clinical) , generation_num=20	Same as the CoxBoost model with n.features=10 (for omics) , n.features=4 (for clinical) , generation_num=20	Same as the CoxBoost model with n.features=10 (for omics) , n.features=4 (for clinical) , generation_num=20	Numerical	Survival probability	yes
Multi task logistic regression model with ranking based method as feature selection method	MTLR(DE)	lmFit,eBayes	limma	Omics	n.features=10 (for omics) , n.features=4 (for clinical)	Same as the MTLR model with n.features=10 (for omics) , n.features=4 (for clinical)	Same as the MTLR model with n.features=10 (for omics) , n.features=4 (for clinical)	Numerical	Risk	yes
Boosting cox model with ranking based method as feature selection method	CoxBoost(DE)	lmFit,eBayes	limma	Omics	n.features=10 (for omics) , n.features=4 (for clinical)	Same as the CoxBoost model with n.features=10 (for omics) , n.features=4 (for clinical)	Same as the CoxBoost model with n.features=10 (for omics) , n.features=4 (for clinical)	Numerical	Survival probability	yes
Survival support vector machine	SurvivalSVM	survivalsvm	survivalsvm	Clinical & omics	Default: sgf.sv = 5, sigf = 7, maxiter = 20, margin = 0.05, bound = 10, eig.tol = 1e-06,conv.tol = 1e-07, posd.tol = 1e-08	Combination of gamma=0.1,0.01,1; mu=0.1,0.01,1 with sgf.sv = 5, sigf = 7, maxiter = 20, margin = 0.05, bound = 10, eig.tol = 1e-06,conv.tol = 1e-07, posd.tol = 1e-08 based on guide from the paper: Van Belle V, Pelckmans K, Van Huffel S, Suykens JAK. Improved performance on high-dimensional survival data by application of Survival-SVM. Bioinformatics. Oxford University Press (OUP); 27:87–942011;	Random search of gamma=0.1,0.01,1,0.02,0.05,0.2,0.5,2; mu=0.1,0.01,1,0.02,0.05,0.2,0.5,2 with sgf.sv = 5, sigf = 7, maxiter = 20, margin = 0.05, bound = 10, eig.tol = 1e-06,conv.tol = 1e-07, posd.tol = 1e-08 based on guide from the paper: Van Belle V, Pelckmans K, Van Huffel S, Suykens JAK. Improved performance on high-dimensional survival data by application of Survival-SVM. Bioinformatics. Oxfo…	Categorical/numerical	Risk rank	yes
DeepSurv (Deep learning survival model)	DeepSurv	deepsurv	survivalmodels	Clinical & omics	Default: frac = 0.3, activation = "relu", num_nodes = c(4L, 8L, 4L, 2L), dropout = 0.1, early_stopping = TRUE, epochs = 100L, batch_size = 32L	Combination of num_nodes in c(4L, 8L, 4L, 2L),c(4L, 4L, 4L, 2L),c(8L, 4L, 4L, 2L)) ; dropout in 0.1,0.005,0.001 with frac = 0.3, activation = "relu", early_stopping = TRUE, epochs = 100L, batch_size = 32L based on the guide from pycox:https://jmlr.org/papers/volume20/18-424/18-424.pdf	Random search of num_nodes in c(4L, 8L, 4L, 2L),c(4L, 4L, 4L, 2L),c(8L, 4L, 4L, 2L),c(2L, 2L, 2L, 2L),c(4L, 4L, 4L, 4L),c(8L, 4L, 2L, 2L),c(8L, 4L, 4L, 4L),c(8L, 2L, 2L, 2L) ; dropout in 0.1,0.005,0.001,0.005,0.05,0.2,1 with frac = 0.3, activation = "relu", early_stopping = TRUE, epochs = 100L, batch_size = 32L	Categorical/numerical	Survival probability	yes
DeepHit (Deep learning survival model)	DeepHit	deephit	survivalmodels	Clinical & omics	Default: frac = 0.3, activation = "relu", num_nodes = c(4L, 8L, 4L, 2L), dropout = 0.1, early_stopping = TRUE, epochs = 100L, batch_size = 32L	Combination of num_nodes in c(4L, 8L, 4L, 2L),c(4L, 4L, 4L, 2L),c(8L, 4L, 4L, 2L)) ; dropout in 0.1,0.005,0.001 with frac = 0.3, activation = "relu", early_stopping = TRUE, epochs = 100L, batch_size = 32L based on the guide from pycox:https://jmlr.org/papers/volume20/18-424/18-424.pdf	Random search of num_nodes in c(4L, 8L, 4L, 2L),c(4L, 4L, 4L, 2L),c(8L, 4L, 4L, 2L),c(2L, 2L, 2L, 2L),c(4L, 4L, 4L, 4L),c(8L, 4L, 2L, 2L),c(8L, 4L, 4L, 4L),c(8L, 2L, 2L, 2L) ; dropout in 0.1,0.005,0.001,0.005,0.05,0.2,1 with frac = 0.3, activation = "relu", early_stopping = TRUE, epochs = 100L, batch_size = 32L	Categorical/numerical	Survival probability	yes
